# Supplementary material for: Porphyromonas gingivalis Peptidyl Arginine Deiminase (PPAD) in the Context of the Feed-Forward Loop of Inflammation in Periodontitis
Source: Int J Mol Sci. 2023 Aug 18;24(16):12922. doi: 10.3390/ijms241612922 (PMC10454286; doi:10.3390/ijms241612922)
Supplement: Supplementary file 1 [file ijms-24-12922-s001.zip]

Archive with 1 entries (1 files):
- ijms-2515039-supplementary.pdf
